# Supplementary material for: Non-Steroidal Anti-Inflammatory Drugs Loaded to Micelles for the Modulation of Their Water Solubility
Source: Int J Mol Sci. 2023 Oct 13;24(20):15152. doi: 10.3390/ijms242015152 (PMC10607354; doi:10.3390/ijms242015152)
Supplement: Supplementary file 1 [file ijms-24-15152-s001.zip]

Archive with 1 entries (1 files):
- ijms-2596552-SI.pdf
